# Supplementary material for: Common themes and cell type specific variations of higher order chromatin arrangements in the mouse
Source: BMC Cell Biol. 2005 Dec 7;6:44. doi: 10.1186/1471-2121-6-44 (PMC1325247; doi:10.1186/1471-2121-6-44)
Supplement: Additional File 1 — All median values of the relative radial distribution of chromosome territories in individual nuclei (see legend to Figure 3). Values in this text file mediantable.txt are separated by tabs. [file 1471-2121-6-44-S1.txt]

cell type	Chromosome	Gene density	Chr.length Mbp	Median
lymphocyte Sphase	1	8.4	195.1	54.7773
lymphocyte Sphase	1	8.4	195.1	58.5807
lymphocyte Sphase	1	8.4	195.1	58.7781
lymphocyte Sphase	1	8.4	195.1	63.3023
lymphocyte Sphase	1	8.4	195.1	63.9538
lymphocyte Sphase	1	8.4	195.1	66.1573
lymphocyte Sphase	1	8.4	195.1	66.9887
lymphocyte Sphase	1	8.4	195.1	67.3844
lymphocyte Sphase	1	8.4	195.1	67.9539
lymphocyte Sphase	1	8.4	195.1	68.2247
lymphocyte Sphase	1	8.4	195.1	68.8362
lymphocyte Sphase	1	8.4	195.1	69.4914
lymphocyte Sphase	1	8.4	195.1	69.7497
lymphocyte Sphase	1	8.4	195.1	69.9812
lymphocyte Sphase	1	8.4	195.1	70.449
lymphocyte Sphase	1	8.4	195.1	70.496
lymphocyte Sphase	1	8.4	195.1	70.6669
lymphocyte Sphase	1	8.4	195.1	71.0294
lymphocyte Sphase	1	8.4	195.1	71.1249
lymphocyte Sphase	1	8.4	195.1	71.154
lymphocyte Sphase	1	8.4	195.1	71.4495
lymphocyte Sphase	1	8.4	195.1	72.8403
lymphocyte Sphase	1	8.4	195.1	72.8742
lymphocyte Sphase	1	8.4	195.1	72.9181
lymphocyte Sphase	1	8.4	195.1	73.1116
lymphocyte Sphase	1	8.4	195.1	74.0732
lymphocyte Sphase	1	8.4	195.1	74.1115
lymphocyte Sphase	1	8.4	195.1	74.1218
lymphocyte Sphase	1	8.4	195.1	74.4314
lymphocyte Sphase	1	8.4	195.1	74.7189
lymphocyte Sphase	1	8.4	195.1	74.7244
lymphocyte Sphase	1	8.4	195.1	75.0435
lymphocyte Sphase	1	8.4	195.1	75.0512
lymphocyte Sphase	1	8.4	195.1	75.5823
lymphocyte Sphase	1	8.4	195.1	75.6822
lymphocyte Sphase	1	8.4	195.1	75.7442
lymphocyte Sphase	1	8.4	195.1	75.8583
lymphocyte Sphase	1	8.4	195.1	75.8882
lymphocyte Sphase	1	8.4	195.1	75.9029
lymphocyte Sphase	1	8.4	195.1	76.008
lymphocyte Sphase	1	8.4	195.1	76.3005
lymphocyte Sphase	1	8.4	195.1	76.5144
lymphocyte Sphase	1	8.4	195.1	76.5784
lymphocyte Sphase	1	8.4	195.1	76.8767
lymphocyte Sphase	1	8.4	195.1	77.5888
lymphocyte Sphase	1	8.4	195.1	77.6863
lymphocyte Sphase	1	8.4	195.1	78.0802
lymphocyte Sphase	1	8.4	195.1	78.1534
lymphocyte Sphase	1	8.4	195.1	78.9954
lymphocyte Sphase	1	8.4	195.1	79.1036
lymphocyte Sphase	1	8.4	195.1	79.1054
lymphocyte Sphase	1	8.4	195.1	79.1506
lymphocyte Sphase	1	8.4	195.1	79.3899
lymphocyte Sphase	1	8.4	195.1	79.9206
lymphocyte Sphase	1	8.4	195.1	81.5837
lymphocyte Sphase	1	8.4	195.1	83.0391
lymphocyte Sphase	1	8.4	195.1	87.2697
lymphocyte Sphase	2	10.7	181.8	47.8591
lymphocyte Sphase	2	10.7	181.8	59.9701
lymphocyte Sphase	2	10.7	181.8	61.6272
lymphocyte Sphase	2	10.7	181.8	63.283
lymphocyte Sphase	2	10.7	181.8	65.0813
lymphocyte Sphase	2	10.7	181.8	66.1249
lymphocyte Sphase	2	10.7	181.8	66.4546
lymphocyte Sphase	2	10.7	181.8	68.7488
lymphocyte Sphase	2	10.7	181.8	68.8163
lymphocyte Sphase	2	10.7	181.8	69.0107
lymphocyte Sphase	2	10.7	181.8	70.042
lymphocyte Sphase	2	10.7	181.8	71.9676
lymphocyte Sphase	2	10.7	181.8	72.4114
lymphocyte Sphase	2	10.7	181.8	72.8129
lymphocyte Sphase	2	10.7	181.8	73.5055
lymphocyte Sphase	2	10.7	181.8	73.9047
lymphocyte Sphase	2	10.7	181.8	74.0204
lymphocyte Sphase	2	10.7	181.8	74.4302
lymphocyte Sphase	2	10.7	181.8	74.616
lymphocyte Sphase	2	10.7	181.8	75.2017
lymphocyte Sphase	2	10.7	181.8	75.3092
lymphocyte Sphase	2	10.7	181.8	75.6392
lymphocyte Sphase	2	10.7	181.8	76.027
lymphocyte Sphase	2	10.7	181.8	77.3097
lymphocyte Sphase	2	10.7	181.8	77.4227
lymphocyte Sphase	2	10.7	181.8	77.525
lymphocyte Sphase	2	10.7	181.8	77.9275
lymphocyte Sphase	2	10.7	181.8	77.9799
lymphocyte Sphase	2	10.7	181.8	78.049
lymphocyte Sphase	2	10.7	181.8	80.5715
lymphocyte Sphase	2	10.7	181.8	80.705
lymphocyte Sphase	9	11.7	124.1	36.9976
lymphocyte Sphase	9	11.7	124.1	50.1203
lymphocyte Sphase	9	11.7	124.1	50.5862
lymphocyte Sphase	9	11.7	124.1	58.6573
lymphocyte Sphase	9	11.7	124.1	61.5639
lymphocyte Sphase	9	11.7	124.1	61.9847
lymphocyte Sphase	9	11.7	124.1	63.5121
lymphocyte Sphase	9	11.7	124.1	65.8159
lymphocyte Sphase	9	11.7	124.1	67.3933
lymphocyte Sphase	9	11.7	124.1	67.7511
lymphocyte Sphase	9	11.7	124.1	69.2287
lymphocyte Sphase	9	11.7	124.1	69.2721
lymphocyte Sphase	9	11.7	124.1	69.3784
lymphocyte Sphase	9	11.7	124.1	70.9533
lymphocyte Sphase	9	11.7	124.1	70.9693
lymphocyte Sphase	9	11.7	124.1	71.5452
lymphocyte Sphase	9	11.7	124.1	74.1614
lymphocyte Sphase	9	11.7	124.1	74.4773
lymphocyte Sphase	9	11.7	124.1	75.0048
lymphocyte Sphase	9	11.7	124.1	75.0193
lymphocyte Sphase	9	11.7	124.1	75.1812
lymphocyte Sphase	9	11.7	124.1	75.7143
lymphocyte Sphase	9	11.7	124.1	75.8669
lymphocyte Sphase	9	11.7	124.1	77.3702
lymphocyte Sphase	9	11.7	124.1	77.7873
lymphocyte Sphase	9	11.7	124.1	78.3032
lymphocyte Sphase	9	11.7	124.1	78.5263
lymphocyte Sphase	9	11.7	124.1	80.2104
lymphocyte Sphase	9	11.7	124.1	80.2299
lymphocyte Sphase	9	11.7	124.1	81.0989
lymphocyte Sphase	9	11.7	124.1	82.1275
lymphocyte Sphase	11	15.9	121.8	28.2597
lymphocyte Sphase	11	15.9	121.8	45.5743
lymphocyte Sphase	11	15.9	121.8	47.2176
lymphocyte Sphase	11	15.9	121.8	47.5616
lymphocyte Sphase	11	15.9	121.8	48.776
lymphocyte Sphase	11	15.9	121.8	50.0957
lymphocyte Sphase	11	15.9	121.8	50.7067
lymphocyte Sphase	11	15.9	121.8	51.5501
lymphocyte Sphase	11	15.9	121.8	51.9004
lymphocyte Sphase	11	15.9	121.8	52.294
lymphocyte Sphase	11	15.9	121.8	53.4305
lymphocyte Sphase	11	15.9	121.8	55.1583
lymphocyte Sphase	11	15.9	121.8	55.5951
lymphocyte Sphase	11	15.9	121.8	56.7824
lymphocyte Sphase	11	15.9	121.8	59.9838
lymphocyte Sphase	11	15.9	121.8	60.006
lymphocyte Sphase	11	15.9	121.8	60.3969
lymphocyte Sphase	11	15.9	121.8	60.6505
lymphocyte Sphase	11	15.9	121.8	61.3706
lymphocyte Sphase	11	15.9	121.8	61.4434
lymphocyte Sphase	11	15.9	121.8	61.5489
lymphocyte Sphase	11	15.9	121.8	61.6686
lymphocyte Sphase	11	15.9	121.8	62.4036
lymphocyte Sphase	11	15.9	121.8	62.877
lymphocyte Sphase	11	15.9	121.8	62.9917
lymphocyte Sphase	11	15.9	121.8	63.2807
lymphocyte Sphase	11	15.9	121.8	63.3878
lymphocyte Sphase	11	15.9	121.8	63.6377
lymphocyte Sphase	11	15.9	121.8	64.4967
lymphocyte Sphase	11	15.9	121.8	64.7232
lymphocyte Sphase	11	15.9	121.8	64.8905
lymphocyte Sphase	11	15.9	121.8	65.1949
lymphocyte Sphase	11	15.9	121.8	65.6001
lymphocyte Sphase	11	15.9	121.8	66.2656
lymphocyte Sphase	11	15.9	121.8	66.3896
lymphocyte Sphase	11	15.9	121.8	68.1348
lymphocyte Sphase	11	15.9	121.8	71.6975
lymphocyte Sphase	11	15.9	121.8	73.8062
lymphocyte Sphase	11	15.9	121.8	73.9879
lymphocyte Sphase	11	15.9	121.8	74.4541
lymphocyte Sphase	11	15.9	121.8	75.2498
lymphocyte Sphase	11	15.9	121.8	79.3933
lymphocyte Sphase	14	8.7	118.9	48.3965
lymphocyte Sphase	14	8.7	118.9	53.6869
lymphocyte Sphase	14	8.7	118.9	55.7906
lymphocyte Sphase	14	8.7	118.9	57.5218
lymphocyte Sphase	14	8.7	118.9	58.8073
lymphocyte Sphase	14	8.7	118.9	59.7275
lymphocyte Sphase	14	8.7	118.9	64.3879
lymphocyte Sphase	14	8.7	118.9	65.2612
lymphocyte Sphase	14	8.7	118.9	65.869
lymphocyte Sphase	14	8.7	118.9	66.3452
lymphocyte Sphase	14	8.7	118.9	67.2087
lymphocyte Sphase	14	8.7	118.9	67.603
lymphocyte Sphase	14	8.7	118.9	70.2121
lymphocyte Sphase	14	8.7	118.9	70.3883
lymphocyte Sphase	14	8.7	118.9	70.5952
lymphocyte Sphase	14	8.7	118.9	70.8757
lymphocyte Sphase	14	8.7	118.9	71.5112
lymphocyte Sphase	14	8.7	118.9	73.1309
lymphocyte Sphase	14	8.7	118.9	74.1602
lymphocyte Sphase	14	8.7	118.9	74.2132
lymphocyte Sphase	14	8.7	118.9	74.4303
lymphocyte Sphase	14	8.7	118.9	74.4809
lymphocyte Sphase	14	8.7	118.9	74.6499
lymphocyte Sphase	14	8.7	118.9	75.0052
lymphocyte Sphase	14	8.7	118.9	75.4988
lymphocyte Sphase	14	8.7	118.9	75.6326
lymphocyte Sphase	14	8.7	118.9	75.6652
lymphocyte Sphase	14	8.7	118.9	75.7095
lymphocyte Sphase	14	8.7	118.9	76.042
lymphocyte Sphase	14	8.7	118.9	76.2943
lymphocyte Sphase	14	8.7	118.9	76.4132
lymphocyte Sphase	14	8.7	118.9	76.9389
lymphocyte Sphase	14	8.7	118.9	77.4333
lymphocyte Sphase	14	8.7	118.9	77.5118
lymphocyte Sphase	14	8.7	118.9	77.7716
lymphocyte Sphase	14	8.7	118.9	78.0109
lymphocyte Sphase	14	8.7	118.9	78.0646
lymphocyte Sphase	14	8.7	118.9	78.4997
lymphocyte Sphase	14	8.7	118.9	78.7291
lymphocyte Sphase	14	8.7	118.9	79.4681
lymphocyte Sphase	14	8.7	118.9	79.6595
lymphocyte Sphase	14	8.7	118.9	79.8647
lymphocyte Sphase	14	8.7	118.9	80.0846
lymphocyte Sphase	14	8.7	118.9	80.1614
lymphocyte Sphase	14	8.7	118.9	80.4411
lymphocyte Sphase	14	8.7	118.9	80.6057
lymphocyte Sphase	14	8.7	118.9	80.7059
lymphocyte Sphase	14	8.7	118.9	81.0165
lymphocyte Sphase	14	8.7	118.9	81.0341
lymphocyte Sphase	14	8.7	118.9	81.6306
lymphocyte Sphase	14	8.7	118.9	81.7458
lymphocyte Sphase	14	8.7	118.9	82.4184
lymphocyte Sphase	14	8.7	118.9	83.0212
lymphocyte Sphase	14	8.7	118.9	83.661
lymphocyte Sphase	14	8.7	118.9	84.7337
lymphocyte Sphase	14	8.7	118.9	84.8921
lymphocyte Sphase	14	8.7	118.9	88.2561
lymphocyte Sphase	X	7.9	163.7	68.0167
lymphocyte Sphase	X	7.9	163.7	68.7778
lymphocyte Sphase	X	7.9	163.7	70.8294
lymphocyte Sphase	X	7.9	163.7	72.2218
lymphocyte Sphase	X	7.9	163.7	72.2804
lymphocyte Sphase	X	7.9	163.7	72.4475
lymphocyte Sphase	X	7.9	163.7	72.4725
lymphocyte Sphase	X	7.9	163.7	72.8473
lymphocyte Sphase	X	7.9	163.7	73.0257
lymphocyte Sphase	X	7.9	163.7	73.0298
lymphocyte Sphase	X	7.9	163.7	73.4448
lymphocyte Sphase	X	7.9	163.7	73.7615
lymphocyte Sphase	X	7.9	163.7	73.9179
lymphocyte Sphase	X	7.9	163.7	74.259
lymphocyte Sphase	X	7.9	163.7	74.298
lymphocyte Sphase	X	7.9	163.7	74.3566
lymphocyte Sphase	X	7.9	163.7	74.4863
lymphocyte Sphase	X	7.9	163.7	74.8836
lymphocyte Sphase	X	7.9	163.7	75.2131
lymphocyte Sphase	X	7.9	163.7	75.2233
lymphocyte Sphase	X	7.9	163.7	75.3275
lymphocyte Sphase	X	7.9	163.7	75.672
lymphocyte Sphase	X	7.9	163.7	75.7477
lymphocyte Sphase	X	7.9	163.7	75.9317
lymphocyte Sphase	X	7.9	163.7	76.0281
lymphocyte Sphase	X	7.9	163.7	76.7995
lymphocyte Sphase	X	7.9	163.7	77.1951
lymphocyte Sphase	X	7.9	163.7	77.877
lymphocyte Sphase	X	7.9	163.7	78.7012
lymphocyte Sphase	X	7.9	163.7	78.9554
lymphocyte Sphase	X	7.9	163.7	80.2267
lymphocyte Sphase	X	7.9	163.7	80.2387
lymphocyte Sphase	X	7.9	163.7	80.3223
lymphocyte Sphase	X	7.9	163.7	80.3559
lymphocyte Sphase	X	7.9	163.7	80.4338
lymphocyte Sphase	X	7.9	163.7	80.8374
lymphocyte Sphase	X	7.9	163.7	81.1388
lymphocyte Sphase	X	7.9	163.7	81.4809
lymphocyte Sphase	X	7.9	163.7	81.9208
lymphocyte Sphase	X	7.9	163.7	82.6251
lymphocyte Sphase	X	7.9	163.7	83.5966
lymphocyte Sphase	X	7.9	163.7	88.1033
lymphocyte G0	X	7.9	163.7	59.61
lymphocyte G0	X	7.9	163.7	65.06
lymphocyte G0	X	7.9	163.7	66.2
lymphocyte G0	X	7.9	163.7	66.88
lymphocyte G0	X	7.9	163.7	67.5
lymphocyte G0	X	7.9	163.7	68.14
lymphocyte G0	X	7.9	163.7	68.16
lymphocyte G0	X	7.9	163.7	71.09
lymphocyte G0	X	7.9	163.7	71.63
lymphocyte G0	X	7.9	163.7	72.2
lymphocyte G0	X	7.9	163.7	73.07
lymphocyte G0	X	7.9	163.7	73.07
lymphocyte G0	X	7.9	163.7	76.98
lymphocyte G0	X	7.9	163.7	77.03
lymphocyte G0	X	7.9	163.7	77.04
lymphocyte G0	X	7.9	163.7	77.12
lymphocyte G0	X	7.9	163.7	77.43
lymphocyte G0	X	7.9	163.7	77.85
lymphocyte G0	X	7.9	163.7	78.25
lymphocyte G0	X	7.9	163.7	78.57
lymphocyte G0	X	7.9	163.7	79.05
lymphocyte G0	X	7.9	163.7	79.28
lymphocyte G0	X	7.9	163.7	79.54
lymphocyte G0	X	7.9	163.7	79.88
lymphocyte G0	X	7.9	163.7	80.16
lymphocyte G0	X	7.9	163.7	80.53
lymphocyte G0	X	7.9	163.7	80.96
lymphocyte G0	X	7.9	163.7	81.1
lymphocyte G0	X	7.9	163.7	81.54
lymphocyte G0	X	7.9	163.7	81.72
lymphocyte G0	X	7.9	163.7	81.79
lymphocyte G0	X	7.9	163.7	82.43
lymphocyte G0	X	7.9	163.7	83.24
lymphocyte G0	X	7.9	163.7	83.37
lymphocyte G0	X	7.9	163.7	85.38
lymphocyte G0	11	15.9	121.8	41.09
lymphocyte G0	11	15.9	121.8	46.5
lymphocyte G0	11	15.9	121.8	46.59
lymphocyte G0	11	15.9	121.8	49.23
lymphocyte G0	11	15.9	121.8	53.36
lymphocyte G0	11	15.9	121.8	53.46
lymphocyte G0	11	15.9	121.8	53.65
lymphocyte G0	11	15.9	121.8	54.2
lymphocyte G0	11	15.9	121.8	54.64
lymphocyte G0	11	15.9	121.8	54.9
lymphocyte G0	11	15.9	121.8	56.46
lymphocyte G0	11	15.9	121.8	56.98
lymphocyte G0	11	15.9	121.8	57.14
lymphocyte G0	11	15.9	121.8	57.19
lymphocyte G0	11	15.9	121.8	58.09
lymphocyte G0	11	15.9	121.8	58.17
lymphocyte G0	11	15.9	121.8	58.84
lymphocyte G0	11	15.9	121.8	59.13
lymphocyte G0	11	15.9	121.8	60.82
lymphocyte G0	11	15.9	121.8	60.88
lymphocyte G0	11	15.9	121.8	60.89
lymphocyte G0	11	15.9	121.8	62.33
lymphocyte G0	11	15.9	121.8	62.78
lymphocyte G0	11	15.9	121.8	62.9
lymphocyte G0	11	15.9	121.8	63.91
lymphocyte G0	11	15.9	121.8	63.99
lymphocyte G0	11	15.9	121.8	64.06
lymphocyte G0	11	15.9	121.8	65.29
lymphocyte G0	11	15.9	121.8	67.7
lymphocyte G0	11	15.9	121.8	67.87
lymphocyte G0	11	15.9	121.8	68.56
lymphocyte G0	11	15.9	121.8	69.15
lymphocyte G0	11	15.9	121.8	74.9
lymphocyte G0	11	15.9	121.8	74.93
lymphocyte G0	11	15.9	121.8	84.01
Fibroblast (S-phase)	1	8.4	195.1	54.6201
Fibroblast (S-phase)	1	8.4	195.1	57.2782
Fibroblast (S-phase)	1	8.4	195.1	59.2066
Fibroblast (S-phase)	1	8.4	195.1	59.6017
Fibroblast (S-phase)	1	8.4	195.1	60.8189
Fibroblast (S-phase)	1	8.4	195.1	65.3837
Fibroblast (S-phase)	1	8.4	195.1	65.466
Fibroblast (S-phase)	1	8.4	195.1	67.9924
Fibroblast (S-phase)	1	8.4	195.1	70.3552
Fibroblast (S-phase)	1	8.4	195.1	71.0366
Fibroblast (S-phase)	1	8.4	195.1	71.5337
Fibroblast (S-phase)	1	8.4	195.1	71.7748
Fibroblast (S-phase)	1	8.4	195.1	72.3136
Fibroblast (S-phase)	1	8.4	195.1	72.4679
Fibroblast (S-phase)	1	8.4	195.1	72.7417
Fibroblast (S-phase)	1	8.4	195.1	73.4641
Fibroblast (S-phase)	1	8.4	195.1	74.7728
Fibroblast (S-phase)	1	8.4	195.1	75.2459
Fibroblast (S-phase)	1	8.4	195.1	75.2574
Fibroblast (S-phase)	1	8.4	195.1	75.3536
Fibroblast (S-phase)	1	8.4	195.1	75.6478
Fibroblast (S-phase)	1	8.4	195.1	76.3692
Fibroblast (S-phase)	1	8.4	195.1	76.3692
Fibroblast (S-phase)	1	8.4	195.1	76.4128
Fibroblast (S-phase)	1	8.4	195.1	76.6677
Fibroblast (S-phase)	1	8.4	195.1	78.6064
Fibroblast (S-phase)	1	8.4	195.1	79.0732
Fibroblast (S-phase)	1	8.4	195.1	79.336
Fibroblast (S-phase)	1	8.4	195.1	79.336
Fibroblast (S-phase)	1	8.4	195.1	79.7237
Fibroblast (S-phase)	1	8.4	195.1	80.9185
Fibroblast (S-phase)	1	8.4	195.1	81.4681
Fibroblast (S-phase)	1	8.4	195.1	81.7551
Fibroblast (S-phase)	1	8.4	195.1	82.2726
Fibroblast (S-phase)	1	8.4	195.1	82.4403
Fibroblast (S-phase)	1	8.4	195.1	85.4229
Fibroblast (S-phase)	1	8.4	195.1	87.8004
Fibroblast (S-phase)	2	10.7	181.8	54.9004
Fibroblast (S-phase)	2	10.7	181.8	55.8198
Fibroblast (S-phase)	2	10.7	181.8	58.2831
Fibroblast (S-phase)	2	10.7	181.8	58.6046
Fibroblast (S-phase)	2	10.7	181.8	59.017
Fibroblast (S-phase)	2	10.7	181.8	59.0554
Fibroblast (S-phase)	2	10.7	181.8	59.5876
Fibroblast (S-phase)	2	10.7	181.8	61.2228
Fibroblast (S-phase)	2	10.7	181.8	61.2808
Fibroblast (S-phase)	2	10.7	181.8	61.9726
Fibroblast (S-phase)	2	10.7	181.8	63.2524
Fibroblast (S-phase)	2	10.7	181.8	64.2151
Fibroblast (S-phase)	2	10.7	181.8	64.3917
Fibroblast (S-phase)	2	10.7	181.8	65.6376
Fibroblast (S-phase)	2	10.7	181.8	67.436
Fibroblast (S-phase)	2	10.7	181.8	68.4586
Fibroblast (S-phase)	2	10.7	181.8	68.8623
Fibroblast (S-phase)	2	10.7	181.8	71.4239
Fibroblast (S-phase)	2	10.7	181.8	72.5542
Fibroblast (S-phase)	2	10.7	181.8	72.6412
Fibroblast (S-phase)	2	10.7	181.8	72.6817
Fibroblast (S-phase)	2	10.7	181.8	73.1924
Fibroblast (S-phase)	2	10.7	181.8	73.8503
Fibroblast (S-phase)	2	10.7	181.8	74.2135
Fibroblast (S-phase)	2	10.7	181.8	74.6193
Fibroblast (S-phase)	2	10.7	181.8	75.097
Fibroblast (S-phase)	2	10.7	181.8	75.571
Fibroblast (S-phase)	2	10.7	181.8	75.6567
Fibroblast (S-phase)	2	10.7	181.8	75.6594
Fibroblast (S-phase)	2	10.7	181.8	78.3711
Fibroblast (S-phase)	2	10.7	181.8	80.1755
Fibroblast (S-phase)	2	10.7	181.8	82.4969
Fibroblast (S-phase)	2	10.7	181.8	85.4018
Fibroblast (S-phase)	9	11.7	124.1	55.3509
Fibroblast (S-phase)	9	11.7	124.1	55.9788
Fibroblast (S-phase)	9	11.7	124.1	56.4676
Fibroblast (S-phase)	9	11.7	124.1	58.7118
Fibroblast (S-phase)	9	11.7	124.1	59.6524
Fibroblast (S-phase)	9	11.7	124.1	59.9763
Fibroblast (S-phase)	9	11.7	124.1	62.099
Fibroblast (S-phase)	9	11.7	124.1	62.3862
Fibroblast (S-phase)	9	11.7	124.1	63.0441
Fibroblast (S-phase)	9	11.7	124.1	63.2419
Fibroblast (S-phase)	9	11.7	124.1	64.1815
Fibroblast (S-phase)	9	11.7	124.1	64.2937
Fibroblast (S-phase)	9	11.7	124.1	65.0871
Fibroblast (S-phase)	9	11.7	124.1	66.06
Fibroblast (S-phase)	9	11.7	124.1	67.5897
Fibroblast (S-phase)	9	11.7	124.1	69.2006
Fibroblast (S-phase)	9	11.7	124.1	69.3533
Fibroblast (S-phase)	9	11.7	124.1	69.8231
Fibroblast (S-phase)	9	11.7	124.1	71.0079
Fibroblast (S-phase)	9	11.7	124.1	71.2814
Fibroblast (S-phase)	9	11.7	124.1	73.0425
Fibroblast (S-phase)	9	11.7	124.1	75.0664
Fibroblast (S-phase)	9	11.7	124.1	76.4976
Fibroblast (S-phase)	9	11.7	124.1	76.7464
Fibroblast (S-phase)	9	11.7	124.1	76.839
Fibroblast (S-phase)	9	11.7	124.1	77.8434
Fibroblast (S-phase)	9	11.7	124.1	78.9406
Fibroblast (S-phase)	9	11.7	124.1	79.5459
Fibroblast (S-phase)	9	11.7	124.1	80.2775
Fibroblast (S-phase)	9	11.7	124.1	80.4894
Fibroblast (S-phase)	9	11.7	124.1	81.8907
Fibroblast (S-phase)	9	11.7	124.1	82.3707
Fibroblast (S-phase)	9	11.7	124.1	83.2985
Fibroblast (S-phase)	11	15.9	121.8	48.1553
Fibroblast (S-phase)	11	15.9	121.8	48.7993
Fibroblast (S-phase)	11	15.9	121.8	53.6418
Fibroblast (S-phase)	11	15.9	121.8	56.3796
Fibroblast (S-phase)	11	15.9	121.8	56.7578
Fibroblast (S-phase)	11	15.9	121.8	56.8647
Fibroblast (S-phase)	11	15.9	121.8	58.9472
Fibroblast (S-phase)	11	15.9	121.8	59.6668
Fibroblast (S-phase)	11	15.9	121.8	59.7673
Fibroblast (S-phase)	11	15.9	121.8	62.3197
Fibroblast (S-phase)	11	15.9	121.8	62.6237
Fibroblast (S-phase)	11	15.9	121.8	62.85
Fibroblast (S-phase)	11	15.9	121.8	64.7929
Fibroblast (S-phase)	11	15.9	121.8	65.5111
Fibroblast (S-phase)	11	15.9	121.8	66.095
Fibroblast (S-phase)	11	15.9	121.8	66.6776
Fibroblast (S-phase)	11	15.9	121.8	67.9405
Fibroblast (S-phase)	11	15.9	121.8	67.9569
Fibroblast (S-phase)	11	15.9	121.8	68.585
Fibroblast (S-phase)	11	15.9	121.8	69.4403
Fibroblast (S-phase)	11	15.9	121.8	69.6234
Fibroblast (S-phase)	11	15.9	121.8	69.86
Fibroblast (S-phase)	11	15.9	121.8	70.2144
Fibroblast (S-phase)	11	15.9	121.8	73.0047
Fibroblast (S-phase)	11	15.9	121.8	73.5356
Fibroblast (S-phase)	11	15.9	121.8	74.5201
Fibroblast (S-phase)	11	15.9	121.8	75.0952
Fibroblast (S-phase)	11	15.9	121.8	77.5371
Fibroblast (S-phase)	11	15.9	121.8	78.8285
Fibroblast (S-phase)	11	15.9	121.8	79.1195
Fibroblast (S-phase)	11	15.9	121.8	83.2262
Fibroblast (S-phase)	11	15.9	121.8	83.6763
Fibroblast (S-phase)	11	15.9	121.8	84.0631
Fibroblast (S-phase)	14	8.7	118.9	46.8542
Fibroblast (S-phase)	14	8.7	118.9	52.0281
Fibroblast (S-phase)	14	8.7	118.9	54.5108
Fibroblast (S-phase)	14	8.7	118.9	56.12
Fibroblast (S-phase)	14	8.7	118.9	56.7885
Fibroblast (S-phase)	14	8.7	118.9	56.8978
Fibroblast (S-phase)	14	8.7	118.9	56.8978
Fibroblast (S-phase)	14	8.7	118.9	57.1693
Fibroblast (S-phase)	14	8.7	118.9	60.0707
Fibroblast (S-phase)	14	8.7	118.9	61.3599
Fibroblast (S-phase)	14	8.7	118.9	61.6595
Fibroblast (S-phase)	14	8.7	118.9	65.3296
Fibroblast (S-phase)	14	8.7	118.9	65.7257
Fibroblast (S-phase)	14	8.7	118.9	65.8364
Fibroblast (S-phase)	14	8.7	118.9	67.5105
Fibroblast (S-phase)	14	8.7	118.9	68.5737
Fibroblast (S-phase)	14	8.7	118.9	68.7427
Fibroblast (S-phase)	14	8.7	118.9	68.9345
Fibroblast (S-phase)	14	8.7	118.9	71.6495
Fibroblast (S-phase)	14	8.7	118.9	71.9716
Fibroblast (S-phase)	14	8.7	118.9	72.518
Fibroblast (S-phase)	14	8.7	118.9	72.871
Fibroblast (S-phase)	14	8.7	118.9	72.871
Fibroblast (S-phase)	14	8.7	118.9	74.389
Fibroblast (S-phase)	14	8.7	118.9	74.7391
Fibroblast (S-phase)	14	8.7	118.9	76.3174
Fibroblast (S-phase)	14	8.7	118.9	76.3816
Fibroblast (S-phase)	14	8.7	118.9	76.8193
Fibroblast (S-phase)	14	8.7	118.9	78.4475
Fibroblast (S-phase)	14	8.7	118.9	78.6143
Fibroblast (S-phase)	14	8.7	118.9	79.7163
Fibroblast (S-phase)	14	8.7	118.9	81.2108
Fibroblast (S-phase)	14	8.7	118.9	83.2303
Fibroblast (S-phase)	14	8.7	118.9	84.7459
Fibroblast (S-phase)	14	8.7	118.9	85.1303
Fibroblast (S-phase)	14	8.7	118.9	85.2828
Fibroblast (S-phase)	14	8.7	118.9	85.4073
Fibroblast (S-phase)	X	7.9	163.7	42.0139
Fibroblast (S-phase)	X	7.9	163.7	50.4064
Fibroblast (S-phase)	X	7.9	163.7	51.5448
Fibroblast (S-phase)	X	7.9	163.7	56.2674
Fibroblast (S-phase)	X	7.9	163.7	58.0011
Fibroblast (S-phase)	X	7.9	163.7	59.3545
Fibroblast (S-phase)	X	7.9	163.7	60.7222
Fibroblast (S-phase)	X	7.9	163.7	61.3022
Fibroblast (S-phase)	X	7.9	163.7	62.5624
Fibroblast (S-phase)	X	7.9	163.7	66.1493
Fibroblast (S-phase)	X	7.9	163.7	66.3862
Fibroblast (S-phase)	X	7.9	163.7	68.9045
Fibroblast (S-phase)	X	7.9	163.7	69.6601
Fibroblast (S-phase)	X	7.9	163.7	71.0362
Fibroblast (S-phase)	X	7.9	163.7	72.0117
Fibroblast (S-phase)	X	7.9	163.7	72.1758
Fibroblast (S-phase)	X	7.9	163.7	72.181
Fibroblast (S-phase)	X	7.9	163.7	74.3509
Fibroblast (S-phase)	X	7.9	163.7	77.1652
Fibroblast (S-phase)	X	7.9	163.7	77.4088
Fibroblast (S-phase)	X	7.9	163.7	77.438
Fibroblast (S-phase)	X	7.9	163.7	77.729
Fibroblast (S-phase)	X	7.9	163.7	78.0397
Fibroblast (S-phase)	X	7.9	163.7	78.0787
Fibroblast (S-phase)	X	7.9	163.7	79.6891
Fibroblast (S-phase)	X	7.9	163.7	80.4451
Fibroblast (S-phase)	X	7.9	163.7	80.4836
Fibroblast (S-phase)	X	7.9	163.7	80.9095
Fibroblast (S-phase)	X	7.9	163.7	81.0726
Fibroblast (S-phase)	X	7.9	163.7	81.4414
Fibroblast (S-phase)	X	7.9	163.7	81.6475
Fibroblast (S-phase)	X	7.9	163.7	82.9827
Fibroblast (S-phase)	X	7.9	163.7	83.4978
ES-cells (S-phase)	1	8.4	195.1	50.3457
ES-cells (S-phase)	1	8.4	195.1	55.8852
ES-cells (S-phase)	1	8.4	195.1	59.0737
ES-cells (S-phase)	1	8.4	195.1	59.6574
ES-cells (S-phase)	1	8.4	195.1	64.7834
ES-cells (S-phase)	1	8.4	195.1	64.806
ES-cells (S-phase)	1	8.4	195.1	64.8546
ES-cells (S-phase)	1	8.4	195.1	68.0296
ES-cells (S-phase)	1	8.4	195.1	68.9619
ES-cells (S-phase)	1	8.4	195.1	69.354
ES-cells (S-phase)	1	8.4	195.1	69.3629
ES-cells (S-phase)	1	8.4	195.1	69.9693
ES-cells (S-phase)	1	8.4	195.1	70.4206
ES-cells (S-phase)	1	8.4	195.1	70.91
ES-cells (S-phase)	1	8.4	195.1	70.9231
ES-cells (S-phase)	1	8.4	195.1	71.5387
ES-cells (S-phase)	1	8.4	195.1	72.075
ES-cells (S-phase)	1	8.4	195.1	72.2257
ES-cells (S-phase)	1	8.4	195.1	74.1471
ES-cells (S-phase)	1	8.4	195.1	75.1202
ES-cells (S-phase)	1	8.4	195.1	76.0515
ES-cells (S-phase)	1	8.4	195.1	76.5552
ES-cells (S-phase)	1	8.4	195.1	77.3804
ES-cells (S-phase)	1	8.4	195.1	77.4995
ES-cells (S-phase)	1	8.4	195.1	79.4638
ES-cells (S-phase)	1	8.4	195.1	80.19
ES-cells (S-phase)	1	8.4	195.1	81.8414
ES-cells (S-phase)	1	8.4	195.1	83.0046
ES-cells (S-phase)	1	8.4	195.1	83.2471
ES-cells (S-phase)	2	10.7	181.8	64.5554
ES-cells (S-phase)	2	10.7	181.8	64.8614
ES-cells (S-phase)	2	10.7	181.8	64.9415
ES-cells (S-phase)	2	10.7	181.8	65.2436
ES-cells (S-phase)	2	10.7	181.8	65.446
ES-cells (S-phase)	2	10.7	181.8	66.5544
ES-cells (S-phase)	2	10.7	181.8	67.6128
ES-cells (S-phase)	2	10.7	181.8	69.0175
ES-cells (S-phase)	2	10.7	181.8	69.2679
ES-cells (S-phase)	2	10.7	181.8	69.3913
ES-cells (S-phase)	2	10.7	181.8	69.5417
ES-cells (S-phase)	2	10.7	181.8	70.2206
ES-cells (S-phase)	2	10.7	181.8	70.2553
ES-cells (S-phase)	2	10.7	181.8	71.3574
ES-cells (S-phase)	2	10.7	181.8	71.5763
ES-cells (S-phase)	2	10.7	181.8	71.8632
ES-cells (S-phase)	2	10.7	181.8	72.2085
ES-cells (S-phase)	2	10.7	181.8	72.8514
ES-cells (S-phase)	2	10.7	181.8	72.9217
ES-cells (S-phase)	2	10.7	181.8	73.368
ES-cells (S-phase)	2	10.7	181.8	73.4049
ES-cells (S-phase)	2	10.7	181.8	73.7815
ES-cells (S-phase)	2	10.7	181.8	74.371
ES-cells (S-phase)	2	10.7	181.8	75.3452
ES-cells (S-phase)	2	10.7	181.8	75.3926
ES-cells (S-phase)	2	10.7	181.8	76.1238
ES-cells (S-phase)	2	10.7	181.8	76.8339
ES-cells (S-phase)	2	10.7	181.8	77.2303
ES-cells (S-phase)	2	10.7	181.8	77.3359
ES-cells (S-phase)	2	10.7	181.8	79.4964
ES-cells (S-phase)	2	10.7	181.8	79.6047
ES-cells (S-phase)	9	11.7	124.1	53.1807
ES-cells (S-phase)	9	11.7	124.1	54.9551
ES-cells (S-phase)	9	11.7	124.1	56.4878
ES-cells (S-phase)	9	11.7	124.1	58.4245
ES-cells (S-phase)	9	11.7	124.1	59.6361
ES-cells (S-phase)	9	11.7	124.1	59.6361
ES-cells (S-phase)	9	11.7	124.1	60.6592
ES-cells (S-phase)	9	11.7	124.1	60.8184
ES-cells (S-phase)	9	11.7	124.1	64.7353
ES-cells (S-phase)	9	11.7	124.1	67.6387
ES-cells (S-phase)	9	11.7	124.1	68.0165
ES-cells (S-phase)	9	11.7	124.1	69.4311
ES-cells (S-phase)	9	11.7	124.1	69.4569
ES-cells (S-phase)	9	11.7	124.1	69.6314
ES-cells (S-phase)	9	11.7	124.1	69.7522
ES-cells (S-phase)	9	11.7	124.1	69.9061
ES-cells (S-phase)	9	11.7	124.1	70.3623
ES-cells (S-phase)	9	11.7	124.1	70.7147
ES-cells (S-phase)	9	11.7	124.1	71.6018
ES-cells (S-phase)	9	11.7	124.1	72.1594
ES-cells (S-phase)	9	11.7	124.1	72.6836
ES-cells (S-phase)	9	11.7	124.1	73.0832
ES-cells (S-phase)	9	11.7	124.1	73.3239
ES-cells (S-phase)	9	11.7	124.1	73.4169
ES-cells (S-phase)	9	11.7	124.1	73.4931
ES-cells (S-phase)	9	11.7	124.1	73.9941
ES-cells (S-phase)	9	11.7	124.1	74.7283
ES-cells (S-phase)	9	11.7	124.1	74.8117
ES-cells (S-phase)	9	11.7	124.1	74.8317
ES-cells (S-phase)	9	11.7	124.1	75.2676
ES-cells (S-phase)	9	11.7	124.1	75.3723
ES-cells (S-phase)	11	15.9	121.8	36.1389
ES-cells (S-phase)	11	15.9	121.8	49.0307
ES-cells (S-phase)	11	15.9	121.8	49.1233
ES-cells (S-phase)	11	15.9	121.8	60.5536
ES-cells (S-phase)	11	15.9	121.8	60.9027
ES-cells (S-phase)	11	15.9	121.8	62.1676
ES-cells (S-phase)	11	15.9	121.8	63.4741
ES-cells (S-phase)	11	15.9	121.8	65.9787
ES-cells (S-phase)	11	15.9	121.8	67.1246
ES-cells (S-phase)	11	15.9	121.8	67.797
ES-cells (S-phase)	11	15.9	121.8	67.8672
ES-cells (S-phase)	11	15.9	121.8	68.0327
ES-cells (S-phase)	11	15.9	121.8	68.0396
ES-cells (S-phase)	11	15.9	121.8	68.18
ES-cells (S-phase)	11	15.9	121.8	68.5777
ES-cells (S-phase)	11	15.9	121.8	69.4519
ES-cells (S-phase)	11	15.9	121.8	70.3268
ES-cells (S-phase)	11	15.9	121.8	71.589
ES-cells (S-phase)	11	15.9	121.8	71.8038
ES-cells (S-phase)	11	15.9	121.8	71.8186
ES-cells (S-phase)	11	15.9	121.8	71.8918
ES-cells (S-phase)	11	15.9	121.8	71.9453
ES-cells (S-phase)	11	15.9	121.8	72.7954
ES-cells (S-phase)	11	15.9	121.8	74.8155
ES-cells (S-phase)	11	15.9	121.8	74.9529
ES-cells (S-phase)	11	15.9	121.8	75.2822
ES-cells (S-phase)	11	15.9	121.8	75.3925
ES-cells (S-phase)	11	15.9	121.8	75.7454
ES-cells (S-phase)	11	15.9	121.8	78.6519
ES-cells (S-phase)	14	8.7	118.9	47.0858
ES-cells (S-phase)	14	8.7	118.9	50.9192
ES-cells (S-phase)	14	8.7	118.9	52.0295
ES-cells (S-phase)	14	8.7	118.9	58.0811
ES-cells (S-phase)	14	8.7	118.9	61.0635
ES-cells (S-phase)	14	8.7	118.9	62.1624
ES-cells (S-phase)	14	8.7	118.9	62.3451
ES-cells (S-phase)	14	8.7	118.9	62.4558
ES-cells (S-phase)	14	8.7	118.9	63.8375
ES-cells (S-phase)	14	8.7	118.9	64.2805
ES-cells (S-phase)	14	8.7	118.9	64.8395
ES-cells (S-phase)	14	8.7	118.9	66.7349
ES-cells (S-phase)	14	8.7	118.9	67.6386
ES-cells (S-phase)	14	8.7	118.9	67.7954
ES-cells (S-phase)	14	8.7	118.9	68.1209
ES-cells (S-phase)	14	8.7	118.9	68.4765
ES-cells (S-phase)	14	8.7	118.9	70.5978
ES-cells (S-phase)	14	8.7	118.9	71.7206
ES-cells (S-phase)	14	8.7	118.9	71.8018
ES-cells (S-phase)	14	8.7	118.9	72.2373
ES-cells (S-phase)	14	8.7	118.9	74.6238
ES-cells (S-phase)	14	8.7	118.9	76.6265
ES-cells (S-phase)	14	8.7	118.9	77.4705
ES-cells (S-phase)	14	8.7	118.9	78.4599
ES-cells (S-phase)	14	8.7	118.9	78.5802
ES-cells (S-phase)	14	8.7	118.9	79.1285
ES-cells (S-phase)	14	8.7	118.9	81.4987
ES-cells (S-phase)	14	8.7	118.9	82.4707
ES-cells (S-phase)	14	8.7	118.9	82.9716
ES-cells (S-phase)	X	7.9	163.7	28.2066
ES-cells (S-phase)	X	7.9	163.7	63.399
ES-cells (S-phase)	X	7.9	163.7	64.4525
ES-cells (S-phase)	X	7.9	163.7	67.8137
ES-cells (S-phase)	X	7.9	163.7	69.1299
ES-cells (S-phase)	X	7.9	163.7	71.6195
ES-cells (S-phase)	X	7.9	163.7	73.858
ES-cells (S-phase)	X	7.9	163.7	73.9591
ES-cells (S-phase)	X	7.9	163.7	74.3476
ES-cells (S-phase)	X	7.9	163.7	74.9259
ES-cells (S-phase)	X	7.9	163.7	74.9521
ES-cells (S-phase)	X	7.9	163.7	75.71
ES-cells (S-phase)	X	7.9	163.7	76.2881
ES-cells (S-phase)	X	7.9	163.7	77.045
ES-cells (S-phase)	X	7.9	163.7	77.5354
ES-cells (S-phase)	X	7.9	163.7	77.5455
ES-cells (S-phase)	X	7.9	163.7	77.6418
ES-cells (S-phase)	X	7.9	163.7	78.758
ES-cells (S-phase)	X	7.9	163.7	79.0947
ES-cells (S-phase)	X	7.9	163.7	79.4849
ES-cells (S-phase)	X	7.9	163.7	80.7183
ES-cells (S-phase)	X	7.9	163.7	80.8064
ES-cells (S-phase)	X	7.9	163.7	81.3136
ES-cells (S-phase)	X	7.9	163.7	81.4408
ES-cells (S-phase)	X	7.9	163.7	82.2954
ES-cells (S-phase)	X	7.9	163.7	82.5821
ES-cells (S-phase)	X	7.9	163.7	82.6413
ES-cells (S-phase)	X	7.9	163.7	83.4364
ES-cells (S-phase)	X	7.9	163.7	83.7839
Macrophage G0	1	8.4	195.1	55.7393
Macrophage G0	1	8.4	195.1	70.4139
Macrophage G0	1	8.4	195.1	72.6393
Macrophage G0	1	8.4	195.1	74.6321
Macrophage G0	1	8.4	195.1	74.779
Macrophage G0	1	8.4	195.1	77.4628
Macrophage G0	1	8.4	195.1	77.509
Macrophage G0	1	8.4	195.1	78.3382
Macrophage G0	1	8.4	195.1	79.4269
Macrophage G0	1	8.4	195.1	79.6568
Macrophage G0	1	8.4	195.1	79.7386
Macrophage G0	1	8.4	195.1	79.9591
Macrophage G0	1	8.4	195.1	80.6479
Macrophage G0	1	8.4	195.1	80.6614
Macrophage G0	1	8.4	195.1	80.7827
Macrophage G0	1	8.4	195.1	80.9514
Macrophage G0	1	8.4	195.1	81.8628
Macrophage G0	2	10.7	181.8	61.2929
Macrophage G0	2	10.7	181.8	71.0936
Macrophage G0	2	10.7	181.8	71.8082
Macrophage G0	2	10.7	181.8	72.031
Macrophage G0	2	10.7	181.8	73.7573
Macrophage G0	2	10.7	181.8	74.5112
Macrophage G0	2	10.7	181.8	74.528
Macrophage G0	2	10.7	181.8	75.0315
Macrophage G0	2	10.7	181.8	76.0141
Macrophage G0	2	10.7	181.8	76.8938
Macrophage G0	2	10.7	181.8	77.1332
Macrophage G0	2	10.7	181.8	77.2027
Macrophage G0	2	10.7	181.8	79.9981
Macrophage G0	2	10.7	181.8	80.4829
Macrophage G0	2	10.7	181.8	80.9352
Macrophage G0	9	11.7	124.1	40.8828
Macrophage G0	9	11.7	124.1	56.7824
Macrophage G0	9	11.7	124.1	59.7242
Macrophage G0	9	11.7	124.1	61.3079
Macrophage G0	9	11.7	124.1	61.4956
Macrophage G0	9	11.7	124.1	63.2467
Macrophage G0	9	11.7	124.1	64.8051
Macrophage G0	9	11.7	124.1	65.2687
Macrophage G0	9	11.7	124.1	71.1157
Macrophage G0	9	11.7	124.1	73.8582
Macrophage G0	9	11.7	124.1	74.0467
Macrophage G0	9	11.7	124.1	75.8161
Macrophage G0	9	11.7	124.1	78.5933
Macrophage G0	9	11.7	124.1	78.9137
Macrophage G0	9	11.7	124.1	80.1553
Macrophage G0	11	15.9	121.8	51.1269
Macrophage G0	11	15.9	121.8	55.9973
Macrophage G0	11	15.9	121.8	59.081
Macrophage G0	11	15.9	121.8	60.6344
Macrophage G0	11	15.9	121.8	60.8204
Macrophage G0	11	15.9	121.8	61.5348
Macrophage G0	11	15.9	121.8	61.7613
Macrophage G0	11	15.9	121.8	62.6726
Macrophage G0	11	15.9	121.8	63.7434
Macrophage G0	11	15.9	121.8	68.1913
Macrophage G0	11	15.9	121.8	69.5046
Macrophage G0	11	15.9	121.8	70.29
Macrophage G0	11	15.9	121.8	70.3345
Macrophage G0	11	15.9	121.8	70.9745
Macrophage G0	11	15.9	121.8	71.6864
Macrophage G0	11	15.9	121.8	72.7949
Macrophage G0	11	15.9	121.8	72.9279
Macrophage G0	11	15.9	121.8	73.248
Macrophage G0	11	15.9	121.8	73.3545
Macrophage G0	11	15.9	121.8	74.2573
Macrophage G0	11	15.9	121.8	74.944
Macrophage G0	11	15.9	121.8	75.2637
Macrophage G0	11	15.9	121.8	75.5367
Macrophage G0	11	15.9	121.8	76.0801
Macrophage G0	11	15.9	121.8	77.5628
Macrophage G0	11	15.9	121.8	78.8354
Macrophage G0	11	15.9	121.8	79.4828
Macrophage G0	11	15.9	121.8	80.1312
Macrophage G0	11	15.9	121.8	81.0555
Macrophage G0	11	15.9	121.8	82.3686
Macrophage G0	11	15.9	121.8	82.9904
Macrophage G0	14	8.7	118.9	59.6217
Macrophage G0	14	8.7	118.9	61.5984
Macrophage G0	14	8.7	118.9	66.2337
Macrophage G0	14	8.7	118.9	68.8644
Macrophage G0	14	8.7	118.9	70.0976
Macrophage G0	14	8.7	118.9	71.7508
Macrophage G0	14	8.7	118.9	72.1476
Macrophage G0	14	8.7	118.9	75.0648
Macrophage G0	14	8.7	118.9	76.6901
Macrophage G0	14	8.7	118.9	77.3506
Macrophage G0	14	8.7	118.9	77.8997
Macrophage G0	14	8.7	118.9	78.3104
Macrophage G0	14	8.7	118.9	78.4355
Macrophage G0	14	8.7	118.9	78.6287
Macrophage G0	14	8.7	118.9	80.8027
Macrophage G0	14	8.7	118.9	80.9374
Macrophage G0	14	8.7	118.9	82.6668
Macrophage G0	X	7.9	163.7	49.2616
Macrophage G0	X	7.9	163.7	49.6146
Macrophage G0	X	7.9	163.7	51.1821
Macrophage G0	X	7.9	163.7	61.9963
Macrophage G0	X	7.9	163.7	63.5366
Macrophage G0	X	7.9	163.7	63.5616
Macrophage G0	X	7.9	163.7	63.6447
Macrophage G0	X	7.9	163.7	64.0588
Macrophage G0	X	7.9	163.7	64.8775
Macrophage G0	X	7.9	163.7	65.0899
Macrophage G0	X	7.9	163.7	69.7952
Macrophage G0	X	7.9	163.7	71.8322
Macrophage G0	X	7.9	163.7	74.9019
Macrophage G0	X	7.9	163.7	76.1507
Macrophage G0	X	7.9	163.7	76.1701
Macrophage G0	X	7.9	163.7	78.1155
Macrophage G0	X	7.9	163.7	78.3725
Macrophage G0	X	7.9	163.7	78.7134
Macrophage G0	X	7.9	163.7	78.841
Macrophage G0	X	7.9	163.7	79.3499
Macrophage G0	X	7.9	163.7	79.4825
Macrophage G0	X	7.9	163.7	80.3727
Macrophage G0	X	7.9	163.7	80.6053
Macrophage G0	X	7.9	163.7	80.9201
Macrophage G0	X	7.9	163.7	82.9659
Macrophage G0	X	7.9	163.7	84.592
Macrophage G0	X	7.9	163.7	84.8138
Macrophage G0	X	7.9	163.7	85.245
Macrophage G0	X	7.9	163.7	85.9555
Macrophage G0	X	7.9	163.7	86.1069
Macrophage G0	X	7.9	163.7	86.4419
Myoblast (S-phase)	X	7.9	163.7	45.4123
Myoblast (S-phase)	X	7.9	163.7	52.4804
Myoblast (S-phase)	X	7.9	163.7	55.5371
Myoblast (S-phase)	X	7.9	163.7	67.9108
Myoblast (S-phase)	X	7.9	163.7	68.697
Myoblast (S-phase)	X	7.9	163.7	69.0838
Myoblast (S-phase)	X	7.9	163.7	72.831
Myoblast (S-phase)	X	7.9	163.7	73.6134
Myoblast (S-phase)	X	7.9	163.7	75.709
Myoblast (S-phase)	X	7.9	163.7	76.6726
Myoblast (S-phase)	X	7.9	163.7	77.334
Myoblast (S-phase)	X	7.9	163.7	77.6297
Myoblast (S-phase)	X	7.9	163.7	78.4038
Myoblast (S-phase)	X	7.9	163.7	79.6365
Myoblast (S-phase)	X	7.9	163.7	79.6504
Myoblast (S-phase)	X	7.9	163.7	79.9961
Myoblast (S-phase)	X	7.9	163.7	80.131
Myoblast (S-phase)	X	7.9	163.7	80.245
Myoblast (S-phase)	X	7.9	163.7	80.7825
Myoblast (S-phase)	X	7.9	163.7	81.3039
Myoblast (S-phase)	X	7.9	163.7	81.7446
Myoblast (S-phase)	X	7.9	163.7	82.2418
Myoblast (S-phase)	X	7.9	163.7	83.0513
Myoblast (S-phase)	X	7.9	163.7	83.3727
Myoblast (S-phase)	X	7.9	163.7	83.5365
Myoblast (S-phase)	X	7.9	163.7	84.122
Myoblast (S-phase)	X	7.9	163.7	84.4501
Myoblast (S-phase)	X	7.9	163.7	84.64
Myoblast (S-phase)	X	7.9	163.7	84.8131
Myoblast (S-phase)	X	7.9	163.7	84.9743
Myoblast (S-phase)	X	7.9	163.7	85.1052
Myoblast (S-phase)	X	7.9	163.7	85.2085
Myoblast (S-phase)	X	7.9	163.7	85.2828
Myoblast (S-phase)	X	7.9	163.7	86.9667
Myoblast (S-phase)	11	15.9	121.8	49.7713
Myoblast (S-phase)	11	15.9	121.8	56.6924
Myoblast (S-phase)	11	15.9	121.8	57.7325
Myoblast (S-phase)	11	15.9	121.8	60.4372
Myoblast (S-phase)	11	15.9	121.8	61.1663
Myoblast (S-phase)	11	15.9	121.8	61.36
Myoblast (S-phase)	11	15.9	121.8	64.5269
Myoblast (S-phase)	11	15.9	121.8	66.1099
Myoblast (S-phase)	11	15.9	121.8	67.2152
Myoblast (S-phase)	11	15.9	121.8	67.8299
Myoblast (S-phase)	11	15.9	121.8	69.174
Myoblast (S-phase)	11	15.9	121.8	69.361
Myoblast (S-phase)	11	15.9	121.8	70.8457
Myoblast (S-phase)	11	15.9	121.8	72.0077
Myoblast (S-phase)	11	15.9	121.8	74.1086
Myoblast (S-phase)	11	15.9	121.8	74.1497
Myoblast (S-phase)	11	15.9	121.8	74.7933
Myoblast (S-phase)	11	15.9	121.8	75.0798
Myoblast (S-phase)	11	15.9	121.8	75.137
Myoblast (S-phase)	11	15.9	121.8	75.1867
Myoblast (S-phase)	11	15.9	121.8	75.4209
Myoblast (S-phase)	11	15.9	121.8	75.6012
Myoblast (S-phase)	11	15.9	121.8	76.4447
Myoblast (S-phase)	11	15.9	121.8	78.1549
Myoblast (S-phase)	11	15.9	121.8	78.2597
Myoblast (S-phase)	11	15.9	121.8	78.5687
Myoblast (S-phase)	11	15.9	121.8	79.1988
Myoblast (S-phase)	11	15.9	121.8	80.0516
Myoblast (S-phase)	11	15.9	121.8	81.645
Myoblast (S-phase)	11	15.9	121.8	81.8566
Myoblast (S-phase)	11	15.9	121.8	81.9703
Myoblast (S-phase)	11	15.9	121.8	83.3664
Myoblast (S-phase)	11	15.9	121.8	85.415
Myoblast (S-phase)	11	15.9	121.8	86.1536
Myotube G0	X	7.9	163.7	61.8311
Myotube G0	X	7.9	163.7	62.353
Myotube G0	X	7.9	163.7	64.8116
Myotube G0	X	7.9	163.7	73.4402
Myotube G0	X	7.9	163.7	77.3734
Myotube G0	X	7.9	163.7	77.3878
Myotube G0	X	7.9	163.7	77.8118
Myotube G0	X	7.9	163.7	78.3608
Myotube G0	X	7.9	163.7	80.2129
Myotube G0	X	7.9	163.7	81.4619
Myotube G0	X	7.9	163.7	81.6494
Myotube G0	X	7.9	163.7	81.7748
Myotube G0	X	7.9	163.7	82.3661
Myotube G0	X	7.9	163.7	82.3963
Myotube G0	X	7.9	163.7	82.6197
Myotube G0	X	7.9	163.7	82.7454
Myotube G0	X	7.9	163.7	83.4637
Myotube G0	X	7.9	163.7	84.6358
Myotube G0	X	7.9	163.7	84.7705
Myotube G0	X	7.9	163.7	85.1861
Myotube G0	X	7.9	163.7	86.0224
Myotube G0	X	7.9	163.7	86.2589
Myotube G0	X	7.9	163.7	87.066
Myotube G0	X	7.9	163.7	87.5942
Myotube G0	X	7.9	163.7	87.7261
Myotube G0	X	7.9	163.7	89.9186
Myotube G0	X	7.9	163.7	90.0965
Myotube G0	11	15.9	121.8	45.1259
Myotube G0	11	15.9	121.8	56.6181
Myotube G0	11	15.9	121.8	58.1221
Myotube G0	11	15.9	121.8	59.2343
Myotube G0	11	15.9	121.8	60.2249
Myotube G0	11	15.9	121.8	60.5684
Myotube G0	11	15.9	121.8	61.3961
Myotube G0	11	15.9	121.8	61.787
Myotube G0	11	15.9	121.8	62.6638
Myotube G0	11	15.9	121.8	62.8841
Myotube G0	11	15.9	121.8	63.0601
Myotube G0	11	15.9	121.8	65.8828
Myotube G0	11	15.9	121.8	67.3278
Myotube G0	11	15.9	121.8	67.4431
Myotube G0	11	15.9	121.8	67.8163
Myotube G0	11	15.9	121.8	69.062
Myotube G0	11	15.9	121.8	69.5317
Myotube G0	11	15.9	121.8	71.4482
Myotube G0	11	15.9	121.8	71.4753
Myotube G0	11	15.9	121.8	72.1906
Myotube G0	11	15.9	121.8	72.6678
Myotube G0	11	15.9	121.8	72.7791
Myotube G0	11	15.9	121.8	72.8547
Myotube G0	11	15.9	121.8	74.973
Myotube G0	11	15.9	121.8	75.0066
Myotube G0	11	15.9	121.8	75.3403
Myotube G0	11	15.9	121.8	83.6664
